# Supplementary material for: Protection Management, Nurse Plants, and Diversity of Companion Species Influence Natural Regeneration of Pinus gerardiana in the Western Himalayan Pine Forests
Source: Ecol Evol. 2026 Jul 1;16(7):e73187. doi: 10.1002/ece3.73187 (PMC13322664; doi:10.1002/ece3.73187)
Supplement: Supplementary file 1 — Table S1: Vegetation database collected from the western Himalayan pine forests located in Afghanistan. [file ECE3-16-e73187-s003.xlsx]

## Sheet: TableS1
Coordinates (Latitude)	Coordinates (Longitude)	Elevation (m)	Releve area (m2)	Aspect (degrees)	Slope (?)	Density	Class 1 (1-10)	Class 2 (11-20)	Class 3 (21-50)	Class 4 (51-80)	Class 5 (81-100)	Stone (S)	Open (O)	Cod10 ( Cf)	Quercus baloot (Qb)	Mother (Pg)	Cedrus deodra (Cd)	Cod17 (Cu)	Cod52 (Pp)	Cod42 (Lq)	?????? (Ln)	Cod66 (Cr)	Juniperus excls (Je)	Cod46 (Ar)	Cod35 (Ro)		Soil	Stone	Species richness	Shanon	Simpson	safe site	density
1	35.3137	70.8631	2579.9	10	N	41	0.02	0	0	0	0	0	1	0	0	0	0	0	0	0	0	0	0	0	0	0	85	15	9	5.7259	4.64392	St	0.02
2	35.3152	70.8655	2584.6	10	N	31	0.03	0	1	0	1	0	0	1	0	0	0	0	0	0	0	0	0	0	0	0	100	0	12	7.18804	5.49799	Open	0.03
3	35.316	70.8668	2560	10	N	35	0.06	0	0	1	2	0	0	0	1	0	0	0	0	0	0	0	0	0	0	0	90	10	12	6.09356	4.56876	Cod10	0.06
4	35.3168	70.8665	2575	10	N	28	0.04	4	2	0	0	0	0	0	0	1	0	0	0	0	0	0	0	0	0	0	80	20	10	5.82637	3.99384	Cod10	0.04
5	35.3168	70.868	2560	10	N	31	0.1	1	0	1	1	0	0	0	1	0	1	0	0	0	0	0	0	0	0	0	95	5	11	7.01881	5.5969	Cod10/Mother	0.1
6	35.3173	70.8675	2587.2	10	N	29	0.09	6	2	0	1	0	0	0	1	0	0	0	0	0	0	0	0	0	0	0	100	0	9	5.52073	4.32497	Cod10	0.09
7	35.318	70.8699	2556	10	N	14	0.07	2	3	3	1	0	0	0	0	1	1	0	0	0	0	0	0	0	0	0	100	0	11	5.77901	4.51442	Cod10/Mother	0.07
8	35.3188	70.87	2608	10	N	38	0.17	2	2	3	0	0	0	1	0	0	0	1	0	0	0	0	0	0	0	0	100	0	8	5.77029	4.42475	Mother/Cedrusdeodora	0.17
9	35.3196	70.871	2615	10	N	30	0.04	10	5	1	1	0	0	0	0	0	1	0	0	0	0	0	0	0	0	0	100	0	14	10.2139	7.96905	Mother	0.04
10	35.319	70.8772	2555.9	10	N	24	0.03	0	1	1	0	2	0	0	0	0	0	0	0	0	0	0	0	0	0	0	100	0	11	4.06472	2.26947	Cod10	0.03
11	35.3246	70.8771	2643.5	10	N	27	0.07	0	0	0	0	3	1	0	0	0	1	0	0	0	0	0	0	0	0	0	50	50	10	7.61141	6.42362	Stone/Mother	0.07
12	35.3255	70.8775	2694	10	N	33	0.03	2	2	0	3	0	0	0	1	0	0	1	0	0	0	0	0	0	0	0	100	0	10	6.39532	4.8512	Mother/Cedrusdeodora	0.03
13	35.3258	70.8788	2680	10	N	34	0.06	0	1	1	1	0	0	0	0	0	0	1	0	0	0	0	0	0	0	0	100	0	13	8.57575	6.48065	Mother/Cedrusdeodora	0.06
14	35.3275	70.8831	2673.3	10	N	18	0.08	5	0	0	0	1	0	0	1	0	1	0	0	0	0	0	0	0	0	0	100	0	19	14.8891	11.6073	Cod10/Mother	0.08
15	35.3284	70.8834	2689.9	10	N	16	0.09	2	2	3	1	0	1	0	1	1	0	0	0	0	0	0	0	0	0	0	85	15	7	5.38532	4.47732	Cod10/Mother	0.09
16	35.3292	70.8822	2706.7	10	N	28	0.06	7	0	0	1	1	1	0	0	0	0	0	0	0	0	0	0	0	0	0	40	60	7	4.00838	3.04067	St	0.06
17	35.3299	70.8823	2731.3	10	N	24	0.1	4	1	0	1	0	0	0	0	0	1	0	1	0	0	0	0	0	0	0	80	20	10	7.10034	5.54036	Mother/Cod17	0.1
18	35.3303	70.8816	2749	10	N	23	0.16	4	2	0	4	0	0	0	0	0	1	1	0	0	0	0	0	0	0	0	100	0	10	7.29788	5.91102	Mother/Cedrusdeodora	0.16
19	35.3294	70.8808	2761.1	10	N	28	0.12	12	2	2	0	0	0	0	0	0	1	1	0	0	0	0	0	0	0	0	100	0	9	5.59486	4.29251	Mother/Cedrusdeodora	0.12
20	35.3282	70.8807	2728.1	10	N	31	0.07	10	0	1	1	0	0	0	0	0	1	0	0	0	0	0	0	0	0	0	80	20	10	8.56521	7.75995	Mother	0.07
21	35.329	70.8856	2675	10	N	26	0.1	3	1	0	3	0	0	0	0	0	1	1	0	0	0	0	0	0	0	0	90	10	16	9.28646	6.53966	Mother/Cedrusdeodora	0.1
22	35.195	70.5307	2736	10	N	45	0.08	4	2	2	2	0	0	0	0	0	1	0	1	0	0	0	0	0	0	0	100	0	10	6.28349	4.70868	Mother/Cod17	0.08
23	35.1956	70.5311	2790	10	N	20	0.19	3	2	0	0	3	0	0	0	0	1	1	0	0	0	0	0	0	0	0	100	0	9	6.04645	4.89492	Mother/Cedrusdeodora	0.19
24	35.1953	70.5316	2770	10	N	23	0.22	13	4	2	0	0	0	0	1	0	1	0	0	0	0	0	0	0	0	0	100	0	10	7.40248	6.497	Cod10/Mother	0.22
25	35.3326	70.8872	2810	10	N	27	0.09	15	4	1	2	0	0	0	1	0	1	0	0	0	0	0	0	0	0	0	100	0	8	5.69012	5.17921	Cod10/Mother	0.09
26	35.195	70.5318	2680	10	N	15	0.11	7	0	0	2	0	0	0	1	0	1	0	0	0	0	0	0	0	0	0	100	0	12	7.22902	5.55342	Cod10/Mother	0.11
27	35.331	70.8916	2658.7	10	N	24	0.29	6	2	0	2	1	0	0	1	0	1	0	0	0	0	0	0	0	0	0	100	0	12	7.40731	5.26315	Cod10/Mother	0.29
28	35.3318	70.8902	2705.8	10	N	22	0.19	22	0	2	5	0	0	0	1	0	1	0	0	0	0	0	0	0	0	0	100	0	11	7.7901	6.26188	Cod10/Mother	0.19
29	35.3329	70.8914	2719.3	10	N	16	0.12	11	4	4	0	0	0	0	1	0	1	0	0	0	0	0	0	0	0	0	100	0	11	7.37068	5.32963	Cod10/Mother	0.12
30	35.3321	70.8923	2686.3	10	N	15	0.34	6	3	1	2	0	0	0	1	0	1	1	0	0	0	0	0	0	0	0	100	0	10	7.23078	5.9698	Cod10/Mother	0.34
31	35.3444	70.9196	2659.5	10	N	32	0.01	0	22	10	2	0	1	0	0	0	0	0	0	0	0	0	0	0	0	0	80	20	10	6.42921	5.1541	St	0.01
32	35.3445	70.9191	2699.2	10	N	36	0.01	1	0	0	0	0	1	0	0	0	0	0	0	0	0	0	0	0	0	0	60	40	9	6.45343	5.23751	St	0.01
33	35.3452	70.9201	2706.3	10	N	26	0.02	0	1	0	0	0	0	0	0	0	1	0	0	0	0	0	0	0	0	0	50	50	11	8.58738	6.82722	Mother	0.02
34	35.3446	70.9205	2649.9	10	N	37	0.01	0	0	1	0	1	1	0	0	0	0	0	0	0	0	0	0	0	0	0	100	0	11	9.09546	7.9464	St	0.01
35	35.3354	70.9071	2598.3	10	N	35	0.02	0	0	0	0	1	1	0	0	0	0	0	0	0	0	0	0	0	0	0	80	20	14	7.97381	5.28011	St	0.02
36	35.3362	70.9083	2592.3	10	N	30	0.03	0	0	2	0	0	0	1	0	0	0	0	0	0	0	0	0	0	0	0	80	20	14	10.3261	8.3167	Open	0.03
37	35.3373	70.9099	2608	10	N	29	0.01	0	1	2	0	0	1	0	0	0	0	0	0	0	0	0	0	0	0	0	100	0	19	11.4234	8.58764	St	0.01
38	35.3457	70.923	2606.9	10	N	35	0.03	0	0	1	0	0	1	0	0	0	0	0	0	0	0	0	0	0	0	0	80	20	12	8.11726	6.45565	St	0.03
39	35.3466	70.9242	2621	10	N	35	0.02	2	0	1	0	0	1	0	0	0	0	0	0	0	0	0	0	0	0	0	70	30	13	8.96598	6.8205	St	0.02
40	35.348	70.9251	2639.3	10	N	37	0.02	0	1	1	0	0	0	1	0	0	0	0	0	0	0	0	0	0	0	0	90	10	14	8.94179	7.50326	Open	0.02
41	35.3488	70.9258	2634.6	10	N	31	0.01	0	0	1	1	0	0	1	0	0	0	0	0	0	0	0	0	0	0	0	50	50	13	6.27208	4.23436	Open	0.01
42	35.3491	70.9257	2666.8	10	N	35	0.03	0	0	0	1	0	1	0	0	0	0	0	0	0	0	0	0	0	0	0	85	15	15	9.64342	7.0394	St	0.03
43	35.345	70.925	2673	10	N	44	0.02	1	0	0	2	0	0	0	1	0	0	0	0	0	0	0	0	0	0	0	100	0	17	10.6623	7.99736	Cod10	0.02
44	35.3499	70.9239	2738.5	10	N	13	0.05	0	0	1	1	0	0	0	1	0	0	0	0	0	0	0	0	0	0	0	100	0	14	7.73425	5.56289	Cod10	0.05
45	35.3497	70.923	2763.5	10	N	30	0.04	4	0	1	0	0	0	0	1	0	0	0	0	1	0	0	0	0	0	0	90	10	19	10.703	6.89471	Cod10	0.04
46	35.3551	70.9235	2688.3	10	N	28	0.02	3	1	0	0	0	0	0	0	0	1	0	0	0	0	0	0	0	0	0	100	0	18	10.3562	7.52952	Mother	0.02
47	35.3508	70.9247	2670.1	10	N	34	0.02	0	1	1	0	0	0	1	0	0	0	0	0	0	0	0	0	0	0	0	100	0	16	9.64122	6.92628	Open	0.02
48	35.3524	70.9248	2721.1	10	N	28	0.02	0	0	2	0	0	1	0	0	0	0	0	0	0	0	0	0	0	0	0	80	20	20	13.1324	10.2591	St	0.02
49	35.3529	70.9235	2732.2	10	N	39	0.01	0	1	0	0	1	0	0	1	0	0	0	0	0	0	0	0	0	0	0	100	0	16	11.4359	8.91863	Cod10	0.01
50	35.3545	70.9224	2807.9	10	N	25	0.03	0	1	0	0	0	1	0	0	0	0	0	0	0	0	0	0	0	0	0	80	20	13	7.97047	5.71167	St	0.03
51	35.354	70.9254	2743.2	10	N	19	0.02	0	3	0	0	0	0	0	1	0	0	0	0	0	1	0	0	0	0	0	100	0	22	15.9748	12.7531	Cod10	0.02
52	35.3531	70.9266	2716	10	N	21	0.04	0	1	1	0	0	0	0	1	0	0	0	0	0	0	1	0	0	0	0	85	15	17	8.05381	5.13847	Cod10	0.04
53	35.3539	70.9278	2700.5	10	N	27	0.05	2	2	0	0	0	0	0	1	0	0	0	0	0	0	0	0	0	0	0	100	0	17	9.54675	6.42888	Cod10	0.05
54	35.3548	70.9282	2645.4	10	N	37	0.17	4	0	1	0	0	0	0	1	0	0	0	0	0	0	0	1	0	0	0	100	0	11	6.61816	5.0287	Cod10	0.17
55	35.3625	70.9293	2677.7	10	N	39	0.01	10	5	1	1	0	1	0	0	0	0	0	0	0	0	0	0	0	0	0	100	0	13	9.11233	7.49027	St	0.01
56	35.3634	70.9296	2683.7	10	N	26	0.01	0	0	0	0	1	1	0	0	0	0	0	0	0	0	0	0	0	0	0	100	0	10	5.32099	3.45105	St	0.01
57	35.3648	70.9288	2726.8	10	N	33	0.01	0	0	0	0	1	1	0	0	0	0	0	0	0	0	0	0	0	0	0	60	40	12	8.27794	5.96439	St	0.01
58	35.3669	70.93	2666.3	10	N	30	0.01	0	0	0	0	1	0	1	0	0	0	0	0	0	0	0	0	0	0	0	100	0	16	8.22214	5.35634	Open	0.01
59	25.3679	70.9302	2630.2	10	N	35	0.01	0	0	0	0	1	1	0	0	0	0	0	0	0	0	0	0	0	0	0	100	0	7	6.66253	6.39474	St	0.01
60	35.3698	70.9294	2724.9	10	N	34	0.02	0	0	0	1	0	0	1	0	0	0	0	0	0	0	0	0	0	0	0	100	0	11	3.94423	2.26177	Open	0.02
61	35.3839	70.9271	2757.9	10	N	28	0.01	0	0	1	1	0	1	0	1	0	0	0	0	0	0	0	0	0	0	0	50	50	17	8.8838	5.4043	St	0.01
62	35.3857	70.9269	2807.5	10	N	39	0.01	0	0	0	0	0	1	0	0	0	0	0	0	0	0	0	0	0	0	0	80	20	15	9.56725	6.87199	St	0.01
63	35.3869	70.9265	2807.1	10	N	29	0.02	0	0	1	0	0	1	0	0	0	0	0	0	0	0	0	0	0	0	0	50	50	18	10.8524	7.9434	St	0.02
64	35.3876	70.9274	2753.1	10	N	33	0.01	1	0	1	0	0	1	0	0	0	0	0	0	0	0	0	0	0	0	0	80	20	12	7.08032	4.72197	St	0.01
65	35.3908	70.9266	2802	10	N	31	0.01	0	0	1	0	0	1	0	0	0	0	0	0	0	0	0	0	0	0	0	50	50	16	10.1608	7.29497	St	0.01
66	35.3741	70.9305	2660	10	N	38	0.02	0	0	0	0	0	0	0	1	0	0	0	0	0	0	0	0	0	0	0	100	0	10	4.1373	2.64226	Cod10	0.02
67	35.3754	70.9299	2670	10	N	30	0.03	1	0	1	0	0	0	0	1	0	1	0	0	0	0	0	0	0	0	0	100	0	16	11.2393	8.81141	Cod10/Mother	0.03
68	35.3773	70.935	2741.9	10	S	33	0.03	1	1	1	0	0	0	0	0	0	0	0	1	0	0	0	0	0	1	0	100	0	14	11.1639	9.53523	Mother/Cod17	0.03
69	35.3781	70.9355	2762	10	S	35	0.01	1	1	1	0	0	0	0	0	0	0	0	0	1	0	0	0	0	0	0	100	0	11	5.27597	3.60619	Mother/Cod17	0.01
70	35.3786	70.9364	2840	10	S	28	0.03	0	0	0	0	0	0	0	1	0	0	0	0	0	0	0	0	0	0	0	100	0	15	6.21247	4.16678	Cod10	0.03
71	35.379	70.9361	2766.1	10	S	31	0.03	2	1	0	0	0	0	0	1	0	0	0	0	0	0	0	0	0	0	0	100	0	13	6.13044	3.92001	Cod10	0.03
72	35.3791	70.9369	2770	10	S	35	0.02	1	1	1	0	0	1	0	1	0	0	0	0	0	0	0	0	0	0	0	100	0	14	9.08761	7.1349	St	0.02
73	35.3826	7093512	2793.1	10	S	35	0.05	0	1	1	0	0	0	0	1	0	0	0	0	0	1	0	0	0	0	0	100	0	20	9.10625	6.38404	Cod10	0.05
74	35.3847	70.9344	2770.9	10	S	32	0.02	3	2	0	0	0	1	0	0	0	0	0	0	0	0	0	0	0	0	0	50	50	12	7.92693	5.68568	St	0.02
75	35.3837	70.9348	2785.1	10	S	36	0.03	0	1	1	0	0	1	0	1	0	0	0	0	0	0	0	0	0	0	0	50	50	14	8.49467	6.20308	St	0.03
76	35.3847	70.9344	2770.9	10	S	35	0.02	2	0	0	1	0	1	0	0	0	0	0	0	0	0	0	0	0	0	0	50	50	9	6.74202	5.70301	St	0.02
77	35.389	70.934	2738.7	10	S	30	0.01	0	0	0	2	0	0	0	0	0	0	0	0	0	0	0	0	0	0	1	100	0	17	10.0027	7.37774	Mother/Cod17	0.01
78	35.3879	70.9341	2746.7	10	S	41	0.02	0	0	1	0	0	1	0	1	0	0	0	0	0	0	0	0	0	0	0	100	0	13	6.45425	4.0723	St	0.02
79	35.388	70.9346	2780.3	10	S	36	0.01	1	1	0	0	0	1	0	0	0	0	0	0	0	0	0	0	0	0	0	50	50	21	14.5038	9.92056	St	0.01
80	35.3868	70.9351	2804.5	10	S	27	0.04	0	0	0	1	0	1	0	0	0	1	0	0	0	0	0	0	0	0	0	100	0	12	7.09956	4.60791	Stone/Mother	0.04
81	35.3866	70.9357	2874.6	10	S	27	0.02	3	0	1	0	0	1	0	0	0	0	0	0	0	0	0	0	0	0	0	80	20	12	6.60035	4.57776	St	0.02
