# Supplementary material for: Protection Management, Nurse Plants, and Diversity of Companion Species Influence Natural Regeneration of Pinus gerardiana in the Western Himalayan Pine Forests
Source: Ecol Evol. 2026 Jul 1;16(7):e73187. doi: 10.1002/ece3.73187 (PMC13322664; doi:10.1002/ece3.73187)
Supplement: Supplementary file 2 — Table S2: Supporting information on safe site types and their diversity in the western Himalayan pine forests in Afghanistan. [file ECE3-16-e73187-s002.xlsx]

## Sheet: Sheet1
q0	q1	q2	Safe site	Density	Protection level	Protect Plot
9	5.7259	4.64392	St	0.02	2	high
12	7.18804	5.49799	Open	0.03	2	high
12	6.09356	4.56876	Cotoneaster roseus	0.06	2	high
10	5.82637	3.99384	Cotoneaster roseus	0.04	2	high
11	7.01881	5.5969	Cotoneaster roseus/Mother	0.1	2	high
9	5.52073	4.32497	Cotoneaster roseus	0.09	2	high
11	5.77901	4.51442	Cotoneaster roseus/Mother	0.07	2	high
8	5.77029	4.42475	Mother/Cedrusdeodora	0.17	2	high
14	10.2139	7.96905	Mother	0.04	2	high
11	4.06472	2.26947	Cotoneaster roseus	0.03	2	high
10	7.61141	6.42362	Stone/Mother	0.07	2	high
10	6.39532	4.8512	Mother/Cedrusdeodora	0.03	2	high
13	8.57575	6.48065	Mother/Cedrusdeodora	0.06	2	high
19	14.8891	11.6073	Cotoneaster roseus/Mother	0.08	2	high
7	5.38532	4.47732	Cotoneaster roseus/Mother	0.09	2	high
7	4.00838	3.04067	St	0.06	2	high
10	7.10034	5.54036	Mother/Caragana ulicina	0.1	2	high
10	7.29788	5.91102	Mother/Cedrusdeodora	0.16	2	high
9	5.59486	4.29251	Mother/Cedrusdeodora	0.12	2	high
10	8.56521	7.75995	Mother	0.07	2	high
16	9.28646	6.53966	Mother/Cedrusdeodora	0.1	2	high
10	6.28349	4.70868	Mother/Caragana ulicina	0.08	2	high
9	6.04645	4.89492	Mother/Cedrusdeodora	0.19	2	high
10	7.40248	6.497	Cotoneaster roseus/Mother	0.22	2	high
8	5.69012	5.17921	Cotoneaster roseus/Mother	0.09	2	high
12	7.22902	5.55342	Cotoneaster roseus/Mother	0.11	2	high
12	7.40731	5.26315	Cotoneaster roseus/Mother	0.29	2	high
11	7.7901	6.26188	Cotoneaster roseus/Mother	0.19	2	high
11	7.37068	5.32963	Cotoneaster roseus/Mother	0.12	2	high
10	7.23078	5.9698	Cotoneaster roseus/Mother	0.34	2	high
10	6.42921	5.1541	St	0.01	1	intermediate
9	6.45343	5.23751	St	0.01	1	intermediate
11	8.58738	6.82722	Mother	0.02	1	intermediate
11	9.09546	7.9464	St	0.01	1	intermediate
14	7.97381	5.28011	St	0.02	1	intermediate
14	10.3261	8.3167	Open	0.03	1	intermediate
19	11.4234	8.58764	St	0.01	1	intermediate
12	8.11726	6.45565	St	0.03	1	intermediate
13	8.96598	6.8205	St	0.02	1	intermediate
14	8.94179	7.50326	Open	0.02	1	intermediate
13	6.27208	4.23436	Open	0.01	1	intermediate
15	9.64342	7.0394	St	0.03	1	intermediate
17	10.6623	7.99736	Cotoneaster roseus	0.02	1	intermediate
14	7.73425	5.56289	Cotoneaster roseus	0.05	1	intermediate
19	10.703	6.89471	Cotoneaster roseus	0.04	1	intermediate
18	10.3562	7.52952	Mother	0.02	1	intermediate
16	9.64122	6.92628	Open	0.02	1	intermediate
20	13.1324	10.2591	St	0.02	1	intermediate
16	11.4359	8.91863	Cotoneaster roseus	0.01	1	intermediate
13	7.97047	5.71167	St	0.03	1	intermediate
22	15.9748	12.7531	Cotoneaster roseus	0.02	1	intermediate
17	8.05381	5.13847	Cotoneaster roseus	0.04	1	intermediate
17	9.54675	6.42888	Cotoneaster roseus	0.05	1	intermediate
11	6.61816	5.0287	Cotoneaster roseus	0.17	1	intermediate
13	9.11233	7.49027	St	0.01	1	intermediate
10	5.32099	3.45105	St	0.01	1	intermediate
12	8.27794	5.96439	St	0.01	1	intermediate
16	8.22214	5.35634	Open	0.01	1	intermediate
7	6.66253	6.39474	St	0.01	1	intermediate
11	3.94423	2.26177	Open	0.02	1	intermediate
17	8.8838	5.4043	St	0.01	0	low
15	9.56725	6.87199	St	0.01	0	low
18	10.8524	7.9434	St	0.02	0	low
12	7.08032	4.72197	St	0.01	0	low
16	10.1608	7.29497	St	0.01	0	low
10	4.1373	2.64226	Cotoneaster roseus	0.02	0	low
16	11.2393	8.81141	Cotoneaster roseus/Mother	0.03	0	low
14	11.1639	9.53523	Mother/Caragana ulicina	0.03	0	low
11	5.27597	3.60619	Mother/Caragana ulicina	0.01	0	low
15	6.21247	4.16678	Cotoneaster roseus	0.03	0	low
13	6.13044	3.92001	Cotoneaster roseus	0.03	0	low
14	9.08761	7.1349	St	0.02	0	low
20	9.10625	6.38404	Cotoneaster roseus	0.05	0	low
12	7.92693	5.68568	St	0.02	0	low
14	8.49467	6.20308	St	0.03	0	low
9	6.74202	5.70301	St	0.02	0	low
17	10.0027	7.37774	Mother/Caragana ulicina	0.01	0	low
13	6.45425	4.0723	St	0.02	0	low
21	14.5038	9.92056	St	0.01	0	low
12	7.09956	4.60791	Stone/Mother	0.04	0	low
12	6.60035	4.57776	St	0.02	0	low
9	6.79847	5.61995	St	0.02	0	low
16	10.0317	7.65497	St	0.01	0	low
12	9.21205	7.61035	St	0.01	0	low
