# Supplementary material for: Protection Management, Nurse Plants, and Diversity of Companion Species Influence Natural Regeneration of Pinus gerardiana in the Western Himalayan Pine Forests
Source: Ecol Evol. 2026 Jul 1;16(7):e73187. doi: 10.1002/ece3.73187 (PMC13322664; doi:10.1002/ece3.73187)
Supplement: Supplementary file 3 — Table S3: Soil database from the western Himalayan pine forests in Afghanistan. [file ECE3-16-e73187-s001.xlsx]

## Sheet: TableS3 (1)
	P	OC	S	PH	EC	Silt.Clay	Safesite
1	11	1.17	8.1	7.2	237	26	1
2	11	1.17	8.1	7.2	237	26	2
3	11	1.17	8.1	7.2	237	26	3
4	10	0.702	8	7.32	248	28	4
5	10	0.702	8	7.32	248	28	5
6	10	0.702	8	7.32	248	28	3
7	9	2.06	7	8.58	264	46	6
8	9	2.06	7	8.58	264	46	7
9	9	2.06	7	8.58	264	46	8
10	9	2.06	7	8.58	264	46	3
11	5	2.65	1.1	8.58	288	64	9
12	5	2.65	1.1	8.58	288	64	10
13	5	2.65	1.1	8.58	288	64	11
14	9	1.01	7.1	6.55	229	24	5
15	9	1.01	7.1	6.55	229	24	12
16	9	1.01	7.1	6.55	229	24	1
17	8	4.36	8	7.22	223	60	13
18	8	4.36	8	7.22	223	60	14
19	8	4.36	8	7.22	223	60	14
20	8	4.36	8	7.22	223	60	8
21	4	3.003	5.3	5.92	230	84	14
22	4	3.003	5.3	5.92	230	84	13
23	4	3.003	5.3	5.92	230	84	14
24	5	2.18	7.9	8.22	294	72	5
25	5	2.18	7.9	8.22	294	72	5
26	5	2.18	7.9	8.22	294	72	5
27	4	1.6	4.6	8.29	319	80	5
28	4	1.6	4.6	8.29	319	80	5
29	4	1.6	4.6	8.29	319	80	5
30	4	1.6	4.6	8.29	319	80	15
31	11	0.27	8	7.08	189.4	24	1
32	11	0.27	8	7.08	189.4	24	1
33	11	0.27	8	7.08	189.4	24	8
34	8	1.64	7.8	7.91	181.5	26	1
35	8	1.64	7.8	7.91	181.5	26	1
36	8	1.64	7.8	7.91	181.5	26	2
37	11	2.3	6.6	8.29	189.1	26	1
38	11	2.3	6.6	8.29	189.1	26	1
39	11	2.3	6.6	8.29	189.1	26	1
40	11	2.3	6.6	8.29	189.1	26	2
41	13	2.39	6	7.41	194.4	20	2
42	13	2.39	6	7.41	194.4	20	1
43	13	2.39	6	7.41	194.4	20	3
44	7	1.52	6.5	7.41	229	12	3
45	7	1.52	6.5	7.41	229	12	16
46	7	1.52	6.5	7.41	229	12	8
47	10	1.44	6	7.43	205	32	2
48	10	1.44	6	7.43	205	32	1
49	10	1.44	6	7.43	205	32	3
50	10	1.44	6	7.43	205	32	1
51	11	0.93	7.1	7.57	197	44	17
52	11	0.93	7.1	7.57	197	44	18
53	11	0.93	7.1	7.57	197	44	3
54	17	2.1	6	7.17	218	42	19
55	17	2.1	6	7.17	218	42	1
56	17	2.1	6	7.17	218	42	1
57	10	1.64	2.3	8.46	294	24	1
58	10	1.64	2.3	8.46	294	24	2
59	10	1.64	2.3	8.46	294	24	1
60	10	1.64	2.3	8.46	294	24	2
61	14	1.99	6.7	7.37	275	52	20
62	14	1.99	6.7	7.37	275	52	1
63	10	2.22	2.7	8	222	30	1
64	10	2.22	2.7	8	222	30	1
65	10	2.22	2.7	8	222	30	1
66	8	1.71	8	7.39	271	50	3
67	8	1.71	8	7.39	271	50	5
68	5	2.34	6.9	7.57	367	30	21
69	5	2.34	6.9	7.57	367	30	22
70	9	1.05	7	7.47	248	30	3
71	9	1.05	7	7.47	248	30	3
72	9	1.05	7	7.47	248	30	20
73	6	3.82	7.8	5.52	206	26	17
74	6	3.82	7.8	5.52	206	26	1
75	6	3.82	7.8	5.52	206	26	20
76	6	3.82	7.8	5.52	206	26	1
77	8	2.96	2.5	7.24	297	60	23
78	8	2.96	2.5	7.24	297	60	20
79	8	2.96	2.5	7.24	297	60	1
80	15	0.62	8	7.21	255	40	9
81	15	0.62	8	7.21	255	40	1
82	12	0.85	6.3	3.82	213	72	1
83	12	0.85	6.3	3.82	213	72	1
84	12	0.85	6.3	3.82	213	72	1
